# Supplementary material for: ROS- and pH-Responsive Polydopamine Functionalized Ti3C2Tx MXene-Based Nanoparticles as Drug Delivery Nanocarriers with High Antibacterial Activity
Source: Nanomaterials (Basel). 2022 Dec 9;12(24):4392. doi: 10.3390/nano12244392 (PMC9786132; doi:10.3390/nano12244392)
Supplement: Supplementary file 1 [file nanomaterials-12-04392-s001.zip]

Archive with 1 entries (1 files):
- nanomaterials-2076931-supplementary.pdf
